# Supplementary material for: Effectiveness of Telephysiotherapy in Improving Older Adults’ Physical and Psychological Outcomes: A Systematic Review and Meta-Analysis
Source: Healthcare (Basel). 2024 Sep 5;12(17):1775. doi: 10.3390/healthcare12171775 (PMC11395322; doi:10.3390/healthcare12171775)
Supplement: Supplementary file 1 [file healthcare-12-01775-s001.zip]

Archive with 1 entries (1 files):
- healthcare-3149781-supplementary.pdf
